# Supplementary material for: Fabrication of Bowl Array Surface-Enhanced Raman Scattering Substrates via Ag Nanoparticle Self-Assembly on Polymer UV-Imprinted Microbowls for Enhanced Raman Detection of Microplastics
Source: Polymers (Basel). 2025 Oct 31;17(21):2930. doi: 10.3390/polym17212930 (PMC12608143; doi:10.3390/polym17212930)
Supplement: Supplementary file 1 [file polymers-17-02930-s001.zip]

Archive with 1 entries (1 files):
- polymers-3941929-supplementary.pdf
